# Supplementary material for: Sulfonated PAM/PPy Cryogels with Lowered Evaporation Enthalpy for Highly Efficient Photothermal Water Evaporation
Source: Polymers (Basel). 2023 Apr 28;15(9):2108. doi: 10.3390/polym15092108 (PMC10180751; doi:10.3390/polym15092108)
Supplement: Supplementary file 1 [file polymers-15-02108-s001.zip]

Archive with 1 entries (1 files):
- polymers-2289693-supplementary.pdf
